# Supplementary material for: 3D Printed Multimaterial Microfluidic Valve
Source: PLoS One. 2016 Aug 15;11(8):e0160624. doi: 10.1371/journal.pone.0160624 (PMC4985141; doi:10.1371/journal.pone.0160624)
Supplement: S1 Additional Files — Digital design files (STL format) of the standard dimension multimaterial valve are provided to allow replication, usage, and further development of 3D printed valves. (ZIP) [file pone.0160624.s001.zip]

Archive with 6 entries (5 files):
- Supplementary CAD Files/
- Supplementary CAD Files/Multimaterial valve assembly - flow channel.STL
- Supplementary CAD Files/S1Computer-aidedDesignFiles_Revised.zip
- Supplementary CAD Files/Multimaterial valve assembly - membrane.STL
- Supplementary CAD Files/S1Video_Revised.mov
- Supplementary CAD Files/Multimaterial valve assembly - control channel.STL
